# Supplementary material for: Genomic analysis uncovers laccase-coding genes and biosynthetic gene clusters encoding antimicrobial compounds in laccase-producing Acinetobacter baumannii
Source: Sci Rep. 2022 Jul 13;12:11932. doi: 10.1038/s41598-022-16122-5 (PMC9279374; doi:10.1038/s41598-022-16122-5)
Supplement: Supplementary file 1 — Supplementary Information. [file 41598_2022_16122_MOESM1_ESM.xlsx]

## Sheet: Figure S1
	Figure S1. Qualitative methods for laccase using guaiacol agar plate assay. Step 1: Bacteria colonies on tryptic soy agar were adjusted to 0.5 McFarland standard in 0.85% sodium chloride. Step 2: 5 µl bacteria suspension was spotted onto nutrient agar containing 0.02% guaiacol, then incubate at 30 °C about 5 to 7 days. Step 3: After incubating, positive bacteria were presented reddish-brown zone.

## Sheet: TableS1
Table. S1 Species identification of Acinetobacter and source of environmental isolated in this study.
Strains	Source of isolates	place of isolated	location	species	blaoxa-51
NI-01	water	Naresuan University, Tha Pho, Mueang Phitsanulok District, Phitsanulok	16°44'38.2"N 100°11'29.7"E	A. baumannii	present
NI-02	water	Naresuan University, Tha Pho, Mueang Phitsanulok District, Phitsanulok	16°44'59.0"N 100°11'46.6"E	A. baumannii	present
NI-03	water	Naresuan University, Tha Pho, Mueang Phitsanulok District, Phitsanulok	16°44'59.0"N 100°11'46.6"E	A. baumannii	present
NI-06	water	Tha Pho, Mueang Phitsanulok District, Phitsanulok	16°44'05.5"N 100°11'20.0"E	A. baumannii	-
NI-15	soil	Hin Lat, Wat Bot District, Phitsanulok	17°09'23.8"N 100°19'19.1"E	A. baumannii	-
NI-16	soil	Hin Lat, Wat Bot District, Phitsanulok	17°09'23.8"N 100°19'19.1"E	A. baumannii	present
NI-20	soil	Don Thong, Mueang Phitsanulok District, Phitsanulok	16°56'11.9"N 100°28'07.8"E	A. nosocomialis	-
NI-28	water	Hin Lat, Wat Bot District, Phitsanulok	17°07'32.7"N 100°21'28.6"E	A. soli	-
NI-31	water	Don Thong, Mueang Phitsanulok District, Phitsanulok	16°55'46.6"N 100°27'57.5"E	A nosocomialis	-
NI-35	water	Hin Lat, Wat Bot District, Phitsanulok	17°08'15.7"N 100°19'24.9"E	A. nosocomialis	-
NI-37	water	Wang Phikun, Wang Thong District, Phitsanulok	16°45'24.0"N 100°18'22.6"E	A. junii	-
NI-42	water	Sakunothayan waterfall, Wang Nok Aen, Wang Thong District, Phitsanulok	16°50'17.4"N 100°31'49.0"E	A. pittii	present
NI-52	water	Bang Rakam, Bang Rakam District, Phitsanulok	16°41'29.7"N 100°08'52.9"E	A. baumannii	-
NI-56	soil	Sakunothayan Arboretum, Wang Nok Aen, Wang Thong District, Phitsanulok	16°50'31.1"N 100°31'57.3"E	A. baumannii	-
NI-65	soil	Ban Rak Thai, Noen Maprang District, Phitsanulok	16° 49' 43" N, 100° 22' 30" E	A. baumannii	present
NI-73	water	Sakunothayan Waterfall, Wang Nok Aen, Wang Thong District, Phitsanulok	16°50'17.4"N 100°31'49.0"E	A. seifertii	present
NI-74	water	Sakunothayan Waterfall, Wang Nok Aen, Wang Thong District, Phitsanulok	16°50'17.4"N 100°31'49.0"E	A. baumannii	-

## Sheet: TableS2
Table S2 Antibiotic susceptibility test and Antibiotic resistance gene identification of NI65
Antibiotic susceptibility test (disk diffusion method )
antibiotic disc	inhibition zone (mm)	S,I,R
Ciprofloxacin ( 5 µg )	33	S
Gentamicin ( 10 µg )	21	S
Imipenem ( 10 µg )	38	S
Meropenem ( 10 µg )	31	S
Trimethoprim/Sulphamethoxazole ( 25 µg )	26	S
Amikacin ( 30 µg )	24	S
Cefotaxime ( 30 µg )	24	S
Ceftazidime ( 30 µg )	25	S
Ceftriaxone ( 30 µg )	20	I
Cefepime ( 30 µg )	28	S
Tetracycline ( 30 µg )	33	S
Sulbactam/Cefoperazone ( 105 µg )	32	S
Piperacillin/Tazobactam ( 110 µg )	27	S
Colistin ( 10 µg )	15	S
Tigecycline ( 15 µg )	31	S
Antibiotic resistance gene identification
SEQUENCE	START	END	STRAND	GENE	COVERAGE	COVERAGE_MAP	GAPS	%COVERAGE	%IDENTITY	DATABASE	ACCESSION	PRODUCT	RESISTANCE
NI65.fasta	NODE_61_length_15725_cov_6.845898_pilon	6450	7274	-	blaOXA-98_1	1-825/825	===============	0/0	100	100	resfinder	EU255288	blaOXA-98
NI65.fasta	NODE_73_length_10542_cov_8.206454_pilon	8733	9884	+	blaADC-25_1	1-1152/1152	===============	0/0	100	97.92	resfinder	EF016355	blaADC-25
Seemann, T. (2016). ABRicate: mass screening of contigs for antiobiotic resistance genes. Retrieved from https://github.com/tseemann/abricate

## Sheet: TableS3
Table S3. Laccase activity of crude enzyme from NI-65.
Substrates	2 days (U/ml)		4 days (U/ml)
	LB	LB + CuSO4	LB	LB + CuSO4
ABTS	0.0059 ± 0.0029	0.094 ± 0.0109	0.0293 ± 0.0055	0.0733 ± 0.0067
2,6-DMP	0.0013 ± 0.0013	0.1689 ± 0.0212	0.0096 ± 0.0008	0.2810 ± 0.0250
Values are mean ± SD (n = 3).

## Sheet: TableS4
		Table S4 list of virulence gene identified in NI-65
	Gene	Function	Score (bits)	E- value
VFG000111	pilA	Type IV pili (T4P)	78	5e-12
VFG013412	lpxC	UDP-3-O-(R-3-hydroxymyristoyl)-N-acetylglucosamine deacetylase	58	5e-06
VFG010459	pilE/pilA	type IV pilus	54	8e-05
VFG000221	pilE	Type IV pili	46	0.019
VFG007183	VPA0450	T3SS1	44	0.075
VFG001856	ccmC	cytochrome c-type biogenesis protein CcmC, putative heme lyase for CcmE	44	0.075
VFG000499	sseB	type III secretion system effector SseB [TTSS(SPI-2 encode)]	42	0.3
VFG046120	mhp683	P102 paralog, surface adhesin [P97/P102 paralog family]	42	0.3
VFG046955	lpcC	glycosyl transferase family protein [LPS]	42	0.3
VFG007496	flrA	sigma-54 dependent transcriptional activator [Flagella]	40	1.2
VFG000430	tviC	Vi polysaccharide biosynthesis protein, epimerase TviC [Vi antigen]	40	1.2
VFG041306	pieB/lirD	type IV secretion system effector PieB/LirD [Dot/Icm]	40	1.2
VFG041295	lem14	Dot/Icm type IV secretion system effector Lem14 [Dot/Icm]	40	1.2
VFG001839	icmE/dotG	Dot/Icm type IV secretion system central channel protein IcmE/DotG [Dot/Icm]	40	1.2
VFG005277	gbs0628	major subunit protein [PI-1]	38	4.7
VFG001797	scpB	streptococcal C5a peptidase [C5a peptidase]	38	4.7
VFG001353	cbpG	choline binding protein G [CBPs] [Streptococcus pneumoniae TIGR4	38	4.7
VFG001337	neuC	UDP-N-acetylglucosamine-2-epimerase NeuC [Capsule]	38	4.7
VFG000974	scpA	C5a peptidase precursor [C5a peptidase]	38	4.7
VFG000991	icsB	type III secretion system effector IcsB [TTSS]	38	4.7
VFG040070	rvhB6d	VirB6-like protein of the type IV secretion system [Rvh T4SS]	38	4.7
VFG045555	mavC	Dot/Icm type IV secretion system effector MavC [Dot/Icm]	38	4.7
VFG045536	lpg1684	type IV secretion system effector [Dot/Icm]	38	4.7
VFG041342	lpg2527	Dot/Icm type IV secretion system effector [Dot/Icm]	38	4.7
VFG041336	ankF/legA14/ceg31	Dot/Icm type IV secretion system effector AnkF/LegA14/Ceg31 [Dot/Icm]	38	4.7
VFG010463	pilQ	type IV pilus secretin protein PilQ [type IV pili]	38	4.7
VFG001837	icmL/dotI	Dot/Icm type IV secretion system inner membrane complex IcmL/DotI [Dot/Icm]	38	4.7
VFG000696	bexA	ATP-dependent polysaccharide export protein BexA [Capsule]	38	4.7
VFG045474	cylM	CylM; cytolysin subunit modifier [Cytolysin]	38	4.7
VFG002182	cpsI	UDP-galactopyranose mutase [Capsule]	38	4.7
VFG039572	CBU_1665	Coxiella Dot/Icm type IVB secretion system translocated effector [T4SS effectors]	38	4.7
VFG050214	cwpV	hemagglutinin/adhesin [CwpV]	38	4.7
VFG002297	bont/a	neurotoxin A [BoNT]	38	4.7
VFG002027	hldE	bifunctional D-beta-D-heptose 7-phosphate kinase/D-beta-D-heptose 1-phosphate adenylyltransferase [LOS]	38	4.7
VFG001975	kpsM	capsule polysaccharide export system inner membrane protein [Capsule]	38	4.7
VFG002234	virB5	17-kDa antigen precursor VirB5 [VirB/VirD4 type IV secretion system]	38	4.7
VFG050115	cesA	Cereulide synthetase A, CesA [Cereulide]	38	4.7
VFG045350	bslA/yuaB	hydrophobin BslA [BslA]	38	4.7
VFG037638	bap	biofilm formation	38	4.7
1. Liu B, Zheng DD, Jin Q, Chen LH and Yang J, 2019. VFDB 2019: a comparative pathogenomic platform with an interactive web interface. Nucleic Acids Res. 47(D1):D687-D692
2. Altschul, Stephen F., Thomas L. Madden, Alejandro A. Schäffer, Jinghui Zhang, Zheng Zhang, Webb Miller, and David J. Lipman (1997), "Gapped BLAST and PSI-BLAST:
a new generation of protein database searchprograms", Nucleic Acids Res. 25:3389-3402.

## Sheet: TableS5
	TableS5 List of complete genomes and draft genome of 217 A. baumannii strains used in this study
	Strain	Molecules	Accession No.	Source	Country	Year of isolation
1	3207	Chromosome	CP015364.1	Bronchial fluid	Mexico	2008
2	5845	Chromosome	CP023034.1	Wound	Mexico	2009
3	6200	Chromosome	CP010397.1	Bodily fluid	Colombia	2012
4	6507	Chromosome	CP045528.1	NA	India	2019
5	7804	Chromosome	CP022283.1	Bronchoalveolar Lavage Fluid	Mexico	2017
6	7835	Chromosome	CP033243.1	Tissue	Mexico	2007
7	7847	Chromosome	CP023031.1	Blood	Mexico	2008
8	9102	Chromosome	CP023029.1	Bronchial fluid	Mexico	2010
9	9201	Chromosome	CP023020.1	Blood	Mexico	2018
10	10042	Chromosome	CP023026.1	Secretion	Mexico	2011
11	10324	Chromosome	CP023022.1	Bronchial fluid	Mexico	2012
12	09A16CRGN0014	Chromosome	CP034242.1	NA	Canada	2016
13	09A16CRGN003B	Chromosome	CP034243.1	NA	Canada	2016
14	11A1213CRGN008	Chromosome	CP035186.1	NA	Canada	2012
15	11A1213CRGN055	Chromosome	CP035185.1	NA	Canada	2012
16	11A1213CRGN064	Chromosome	CP043419.1	NA	Canada	2012
17	11A1314CRGN088	Chromosome	CP035184.1	NA	Canada	2013
18	11A1314CRGN089	Chromosome	CP043418.1	NA	Canada	2013
19	11A14CRGN003	Chromosome	CP035183.1	NA	Canada	2014
20	11W359501	Chromosome	CP041035.1	NA	UnitedKingdom:Nottingham	2019
21	15A34	Chromosome	CP020590.1	Pulmonary	SouthKorea	2014
22	15A5	Chromosome	CP020574.1	pulmonary	SouthKorea	2013
23	1656-2	Chromosome	CP001921.1	NA	NA	NA
24	17-84	Chromosome	CP059479.1	NA	China	2017
25	2008S11-069	Chromosome	CP033516.1	NA	Taiwan	2008
26	29FS20	Chromosome	CP044519.1	Feces	China	2017
27	31FS3-2	Chromosome	CP044517.1	Feced	China	2017
28	36-1512	Chromosome	CP059386.1	Respiratory tract	Russia	2013
29	810CP	Chromosome	CP026338.1	Feces	Mexico	2018
30	A1	Chromosome	CP010781.1	NA	UK	1982
31	A1296	Chromosome	CP018332.1	Sputum	China	2010
32	A1429	Chromosome	CP046898.1	secretion	China	2010
33	A320(RUH134)	Chromosome	CP032055.1	NA	Netherlands	1982
34	A388	Chromosome	CP024418.1	NA	Greece	2002
35	A52	Chromosome	CP034092.1	Sputum	China	2015
36	A85	Chromosome	CP021782.1	Sputum	Australia	2003
37	AB0057	Chromosome	CP001182.2	NA	NA	NA
38	AB030	Chromosome	CP009257.1	Hospital	Canada	2014
39	AB031	Chromosome	CP009256.1	NA	Canada	2010
40	AB042	Chromosome	CP019034.1	NA	NA	NA
41	AB043	Chromosome	CP043910.1	Generated in lab	NA	NA
42	Ab04-mff	Chromosome	CP012006.1	Blood	Canada	2012
43	AB307-0294	Chromosome	CP001172.2	NA	NA	NA
44	AB34299	Chromosome	CP014291.1	NA	NA	2015
45	Ab4568	Chromosome	CP024613.1	Sputum	China	2011
46	Ab4653	Chromosome	CP024612.1	Sputum	China	2011
47	Ab4977	Chromosome	CP024611.1	Sputum	China	2011
48	AB5075-UW	Chromosome	CP008706.1	Tibia/Osteomyelitis	USA	2008
49	ab736	Chromosome	CP015121.1	NA	USA	2015
50	Aba	Chromosome	CP030083.1	NA	China	2016
51	Ab-B004d-c	Chromosome	CP051875.1	Sputum	Ghana	2020
52	Ab-C102	Chromosome	CP051862.1	Blood	Ghana	2016
53	Ab-C63	Chromosome	CP051866.1	Sputum	Ghana	2016
54	AbCAN2	Chromosome	CP045428.1	Coccygeal isolate	Canada	2015
55	ABCR01	Chromosome	CP042931.1	Sputum	Thailand	2019
56	Ab-D10a-a	Chromosome	CP051869.1	Cerebral-spinalfluid	Ghana	2020
57	AbH12O-A2	Chromosome	CP009534.1	NA	NA	NA
58	ABNIH28	Chromosome	CP026125.1	NA	USA	2016
59	AbPK1	Chromosome	CP024576.1	Sheepbrocho-alveolarlavage	Pakistan	2012
60	ABUH763	Chromosome	CP035051.1	NA	NA	NA
61	ABUH773	Chromosome	CP035049.1	NA	NA	2015
62	ABUH793	Chromosome	CP035045.1	NA	NA	2015
63	ABUH796	Chromosome	CP035043.1	NA	NA	2015
64	AC29	Chromosome	CP007535.2	Endotracheal secretion	Malaysia	2011
65	AC30	Chromosome	CP007577.1	Endotrachial secretion	Malaysia	2011
66	ACICU	Chromosome	CP000863.1	NA	NA	NA
67	ACN21	Chromosome	CP038644.1	NA	NA	NA
68	AF-401	Chromosome	CP018254.1	Small colone	Mexico	2016
69	AF-673	Chromosome	CP018256.1	Sputum	USA	2008
70	AR_0052	Chromosome	CP027183.1	NA	NA	NA
71	AR_0056	Chromosome	CP027123.1	NA	NA	CDC
72	AR_0063	Chromosome	CP026711.1	NA	CDC	NA
73	AR_0070	Chromosome	CP027178.1	NA	CDC	2018
74	AR_0078	Chromosome	CP026761.1	NA	NA	NA
75	AR_0083	Chromosome	CP027528.1	NA	CDC	2018
76	AR_0088	Chromosome	CP027530.1	NA	CDC	NA
77	AR_0101	Chromosome	CP027611.1	NA	CDC	2018
78	AR_0102	Chromosome	CP027607.1	NA	NA	NA
79	AYE	Chromosome	CU459141.1	NA	NA	NA
80	AYP-A2	Chromosome	CP024124.1	Wound	Australia	2013
81	B8300	Chromosome	CP021347.1	NA	NA	NA
82	B8342	Chromosome	CP021342.1	Blood	India	2014
83	BAL062	Chromosome	LT594095.1	NA	NA	NA
84	BJAB07104	Chromosome	CP003846.1	NA	NA	NA
85	BJAB0715	Chromosome	CP003847.1	NA	China	NA
86	BJAB0868	Chromosome	CP003849.1	NA	NA	NA
87	C25	Chromosome	CP032743.1	Cerebral-spinalfluid	China	2015
88	CA-17	Chromosome	CP012587.1	NA	Australia	2010
89	CAM180-1	Chromosome	CP044356.1	Oral cavity	Cambodia	2016
90	CBA7	Chromosome	CP020586.1	Sputum	SouthKorea	2013
91	CMC-CR-MDR-Ab4	Chromosome	CP016295.1	BAL	USA	NA
92	CMC-CR-MDR-Ab66	Chromosome	CP016300.1	TA	USA	NA
93	CMC-MDR-Ab59	Chromosome	CP016298.1	Sputum	USA	NA
94	CUVET-MIC596	Chromosome	CP041148.1	Urine	Thailand	2017
95	D1279779	Chromosome	CP003967.2	NA	Australia	NA
96	D36	Chromosome	CP012952.1	Wound	Australia	2008
97	DA33098	Chromosome	CP029569.1	NA	NA	NA
98	DA33382	Chromosome	CP030106.1	Tracheal secretion	Germany	NA
99	DS002	Chromosome	CP027704.2	Soil	India	2005
100	DT01139C	Chromosome	CP053218.1	NA	Tanzania	2017
101	DT0544C	Chromosome	CP053215.1	NA	Tanzania	2017
102	DT-Ab003	Chromosome	CP050916.1	Stethoscope	China	2017
103	DT-Ab007	Chromosome	CP050914.1	Sputum	China	2017
104	DT-Ab020	Chromosome	CP050911.1	Sputum	China	2018
105	DT-Ab022	Chromosome	CP050907.1	Sputum	China	2017
106	DT-Ab057	Chromosome	CP050904.1	Bronchoalveolar Lavage Fluid	China	2019
107	DU202	Chromosome	CP017152.1	NA	NA	NA
108	E47	Chromosome	CP042556.1	NA	Australia	2013
109	FDAARGOS_533	Chromosome	CP033768.1	Sputum	NA	2016
110	FDAARGOS_540	Chromosome	CP033754.1	NA	NA	NA
111	HRAB-85	Chromosome	CP018143.1	Sputum	China	2014
112	HWBA8	Chromosome	CP020597.1	Sputum	SouthKorea	2013
113	IOMTU433	Chromosome	AP014649.1	NA	Japan	NA
114	J9	Chromosome	CP041587.1	NA	NA	NA
115	JBA13	Chromosome	CP020584.1	Sputum	SouthKorea	2013
116	K09-14	Chromosome	CP043953.1	Soil	Malasia	2017
117	KAB01	Chromosome	CP017642.1	Bronchial	SouthKorea	2015
118	KAB02	Chromosome	CP017644.1	Bronchial	SouthKorea	2015
119	KAB03	Chromosome	CP017646.1	Sputum	SouthKorea	2015
120	KAB04	Chromosome	CP017648.1	Sputum	SouthKorea	2015
121	KAB05	Chromosome	CP017650.1	Blood	SouthKorea	2015
122	KAB06	Chromosome	CP017652.1	Wound	SouthKorea	2015
123	KAB07	Chromosome	CP017654.1	Sputum	SouthKorea	2015
124	KAB08	Chromosome	CP017656.1	Wound	SouthKorea	2015
125	KBN10P02143	Chromosome	CP013924.1	Pus	SouthKorea	2012
126	LAC-4	Chromosome	CP007712.1	NA	USA	1997
127	MDR-CQ	Chromosome	CP019114.1	NA	China	2016
128	MDR-TJ	Chromosome	CP003500.1	NA	NA	NA
129	MDR-UNC	Chromosome	CP031444.1	Leg musscle	USA	2012
130	MDR-ZJ06	Chromosome	CP001937.2	NA	China	2006
131	MRSN15313	Chromosome	CP033869.1	Cerebral-spinal fluid	Brazil	2018
132	MS14413	Chromosome	CP054302.1	Urine	Australia	2016
133	N13-03449	Chromosome	CP043417.1	NA	Canada	2013
134	NCGM237	Chromosome	AP013357.1	NA	NA	NA
135	NCIMB8209	Chromosome	CP028138.1	Aerobic microbial decomposition of whole and defoliated guayule(retting)	USA	1943
136	NCTC13421	Chromosome	LS483472.1	NA	NA	NA
137	NCTC7364	Chromosome	LT605059.1	NA	NA	NA
138	ORAB01	Chromosome	CP015483.1	Bodily fluid	USA	2012
139	P7774	Chromosome	CP040259.1	Pus	India	2019
140	PB364	Chromosome	CP040425.1	NA	USA	2016
141	PG20180064	Chromosome	CP043180.1	Mousegut	NA	2018
142	PM1912235	Chromosome	CP050410.1	Pus	India	2009
143	PM192696	Chromosome	CP050412.1	Sputum	India	2019
144	PM193665	Chromosome	CP050415.1	Pus	india	2019
145	PM194188	Chromosome	CP050425.1	BAL	India	2019
146	PM194229	Chromosome	CP050432.1	BAL	India	2019
147	R2090	Chromosome	LN868200.1	Tissue	NA	NA
148	R2091	Chromosome	LN997846.1	Tissue	NA	NA
149	SAA14	Chromosome	CP020579.1	Blood	SouthKorea	2013
150	SMC_Paed_Ab_BL01	Chromosome	CP025266.1	Blood	SouthKorea	2012
151	SP304	Chromosome	CP040080.1	Sputum	India	2019
152	SSA12	Chromosome	CP020578.1	Blood	SouthKorea	2013
153	SSA6	Chromosome	CP020591.1	Endo tracheal aspirate	SouthKorea	2019
154	SSMA17	Chromosome	CP020581.1	Bronchial washing fluid	SouthKorea	2013
155	TCDC-AB0715	Chromosome	CP002522.2	NA	NA	2011
156	TG22182	Chromosome	CP039993.1	trachasp	USA	2011
157	TG22627	Chromosome	CP039520.1	trachasp	USA	2011
158	TG22653	Chromosome	CP039518.1	BAL	USA	2011
159	TG29392	Chromosome	CP039930.1	Blood	USA	2012
160	TG31302	Chromosome	CP039343.1	trachasp	USA	2012
161	TG31986	Chromosome	CP039341.1	trachasp	USA	2012
162	TP1	Chromosome	CP056784.2	Human clinical sample	USA	2016
163	TYTH-1	Chromosome	CP003856.1	NA	NA	NA
164	USA15	Chromosome	CP020595.1	Sputum	SouthKorea	2013
165	USA2	Chromosome	CP020592.1	Urine	SouthKorea	2013
166	VB11737	Chromosome	CP050400.1	Blood	India	2019
167	VB1190	Chromosome	CP040047.1	Blood	India	2019
168	VB16141	Chromosome	CP040050.1	Blood	India	2019
169	VB2107	Chromosome	CP051474.1	Sputum	India	2019
170	VB2139	Chromosome	CP050526.1	Sputum	India	2019
171	VB2181	Chromosome	CP050401.1	NA	India	NA
172	VB2200	Chromosome	CP050421.1	NA	India	NA
173	VB23193	Chromosome	CP035672.1	NA	NA	NA
174	VB2486	Chromosome	CP050403.1	Sputum	India	2020
175	VB31459	Chromosome	CP035930.1	Blood	India	2017
176	VB33071	Chromosome	CP040084.1	Blood	India	2018
177	VB35179	Chromosome	CP040053.1	Blood	India	2018
178	VB35435	Chromosome	CP040056.1	Blood	India	2018
179	VB35575	Chromosome	CP040087.1	Blood	India	2018
180	VB473	Chromosome	CP050388.1	Sputum	India	2019
181	VB7036	Chromosome	CP050523.1	Blood	India	2019
182	VB723	Chromosome	CP050390.1	Blood	india	2019
183	VB82	Chromosome	CP050385.1	Blood	India	2020
184	VB958	Chromosome	CP040040.1	Blood	India	2019
185	WCHAB005078	Chromosome	CP027246.2	NA	China	NA
186	WCHAB005133	Chromosome	CP026750.2	NA	China	NA
187	WKA02	Chromosome	CP020598.1	Sputum	SouthKorea	2013
188	WP8-W18-ESBL-11	Chromosome	AP022238.1	Waste water treatment plant effluent	Japan	2018
189	XDR-BJ83	Chromosome	CP018421.1	NA	China	2007
190	XH386	Chromosome	CP010779.1	Lower respiratory tract	China	2016
191	XH731	Chromosome	CP019217.1	Sputum	China	2014
192	XH856	Chromosome	CP014541.1	Drainage fluid	China	2010
193	XH857	Chromosome	CP014540.1	Sputum	China	2010
194	XH858	Chromosome	CP014528.1	Sputum	China	2016
195	XH859	Chromosome	CP014539.1	Wound	China	2009
196	XH860	Chromosome	CP014538.1	NA	China	2009
197	XH906	Chromosome	CP023140.1	Blood	China	2016
198	XL380	Chromosome	CP046536.1	Cucumber rhizosphere	China	2018
199	YU-R612	Chromosome	CP014215.1	Sputum	SouthKorea	2014
200	ZW85-1	Chromosome	CP006768.1	NA	NA	2013
201	ABF9692	Chromosome	CP048827.1	trachea	China	2017
202	ATCC 17978	Chromosome	CP053098.1	NA	USA	2017
203	ATCC 19606	Chromosome	CP046654.1	NA	Australia	2017
204	ATCC BAA1605	Chromosome	CP058625.1	Sputum	Canada	2006
205	ATCC BAA-1790	Chromosome	CP042841.1	Sputum	USA	2008
206	CIAT758	Chromosome	CP038500.1	Blood	India	2018
207	CIP70.10	Chromosome	LN865143.1	Human skin tissue	NA	NA
208	LEV1449/17EC	Chromosome	CP038262.1	NA	Czech Republic	2018
209	39741/EH	Chromosome	CP038258.1	NA	Czech Republic	2018
210	SDF	Chromosome	CU468230.2	Body Louse, Environment	NA	NA
211	10_3	Chromosome	CP059547.1	Field soil	USA	NA
212	10_4	Chromosome	CP059546.1	Field soil	USA	NA
213	E-011922	Chromosome	CP059542.1	Papermill Kaolin	Finland	NA
214	E-072658	Chromosome	CP061705.1	Papermill Kaolin	Finland	NA
215	B9	Chromosome	CP059548.1	Seine River	France	NA
216	WP4-W18-ESBL-11	Chromosome	AP022077.1	Waste water	Japan	2018
217	DSM30011	draft genome	JJOC00000000	DSMZ-German Collection of Microorganisms and Cell Cultures (Braunschweig, Germany)	NA	NA

## Sheet: TableS6
Tble S6	A prediction of secondary metabolites biosynthetic gene clusters using the antiSMASH database in NI-65 and closely related strains
Strains	Region	Type	From	To	Most similar known cluster	Similarity
NI65	3	NRPS	10805	61762	acinetobactin	0.95
	4	siderophore	1	18288	acinetoferrin	0.3
	5	betalactone	1	24608	fengycin	0.13
	1	NRPS-like fragment	92431	136429	N-tetradecanoyl tyrosine	0.06
	2	arylpolyene	7830	49059	TP-1161	0.25
39741	4	NRPS	1715946	1772700	acinetobactin	1
	3	siderophore	929781	948224	acinetoferrin	0.3
	1	arylpolyene	32414	76643	berninamycin A	0.26
	5	NRPS-like fragment	1957920	2001918	N-tetradecanoyl tyrosine	0.06
	2	betalactone	630620	659700	plipastatin	0.15
	6	hserlactone	3040331	3060882
ABNIH28	1	arylpolyene	1	21752	berninamycin A	0.26
	4	NRPS	1756826	1813576	acinetobactin	1
	3	siderophore	894408	912851	acinetoferrin	0.3
	2	betalactone	611293	640373	fengycin	0.13
	5	NRPS-like fragment	2003646	2047644	N-tetradecanoyl tyrosine	0.06
CAM180	4	NRPS	2682500	2739255	acinetobactin	1
	3	siderophore	1780157	1798600	acinetoferrin	0.3
	1	arylpolyene	858218	899447	berninamycin A	0.26
	5	NRPS-like fragment	2936409	2980407	N-tetradecanoyl tyrosine	0.06
	2	betalactone	1473503	1501155
DT01139	1	NRPS-like fragment	815271	856788	N-tetradecanoyl tyrosine	0.06
	2	NRPS	1063883	1117924	acinetobactin	1
	3	siderophore	2042883	2061326	acinetoferrin	0.3
	5	arylpolyene	2809258	2850487	berninamycin A	0.26
	4	betalactone	2313747	2342827	fengycin	0.13
	6	NRPS, hserlactone	3527497	3584749
LEV1449	1	hserlactone	270295	290846
	2	NRPS-like fragment	1302475	1346473	N-tetradecanoyl tyrosine	0.06
	3	NRPS	1536857	1593612	acinetobactin	1
	4	siderophore	2392210	2410653	acinetoferrin	0.3
	5	betalactone	2671277	2700357	fengycin	0.13
	6	arylpolyene	3263545	3304774	berninamycin A	0.26
NCIMB8209	1	arylpolyene	883041	924270	berninamycin A	0.26
	2	betalactone	1490948	1520029	fengycin	0.13
	3	siderophore	1765983	1784426	acinetoferrin	0.3
	4	NRPS	2545712	2602456	acinetobactin	1
	5	NRPS-like fragment	2790336	2834334
36-1512	1	NRPS	161154	215993	acinetobactin	0.95
	2	NRPS-like fragment	403156	447154	N-tetradecanoyl tyrosine	0.06
	3	arylpolyene	2215026	2256255	berninamycin A	0.26
	4	betalactone	2843130	2872211	fengycin	0.13
	5	siderophore	3125359	3143802	acinetoferrin	0.3
E-072658		NRPS	1138571	1195316	acinetobactin	1
		arylpolyene	2565326	2606555	berninamycin A	0.26
Weber, T., Blin, K., Duddela, S., Krug, D., Kim, H. U., Bruccoleri, R., … Medema, M. H. (2015). antiSMASH 3.0—a comprehensive resource for the genome mining of biosynthetic gene clusters. Nucleic Acids Research, 43(W1), W237–W243.	https://doi.org/10.1093/nar/gkv437

## Sheet: TableS7
Table S7	screening MCO family of NI 65 with Laccase and Multicopper Oxidase Engineering Database (LccED)
Family	Superfamily	pco (NI65_02435)Copper resistance protein A		copA (NI65_01174 )Copper resistance protein A		lac-AB (NI65_00511 )Polyphenol oxidase
		accesion No.	query cover/percent identity	accesion No.	query cover/percent identity	accesion No.	query cover/percent identity
1	A - Basidiomycete Laccase	XP_014082374.1	54/33.22	OAA32743.1	60/32.7		0
2	B - Ascomycete MCO	ORX89963.1	91/24.22	XP_016226585.1	93/26.2		0
3	C - Insect Laccase	XP_002598431.1	53/30.33	XP_014284390.1	90/22.9		0
4	D - Fungal Pigment MCO	SLM39758.1	47/28.86	BAW99827.1	35/33.72		0
5	E - Fungal Ferroxidase	KKF95926.1	58/29.21	KKF95926.1	59/30.27		0
6	F - Fungal and Plant AO	XP_010030404.1	63/28.09	XP_021867890.1	49/30.2		0
7	G - Plant Laccase	CDP09252.1	95/23.70	NP_196158.1	94/24.52		0
8	H - Bacterial CopA	WP_016654374.1	100/100	WP_050560511.1	100/100		0
9	I - Bacterial Bilirubin Oxidase	WP_079051565.1	98.2/23.90	SCL32754.1	76/24.36	XP_004352789.1	30/28.95
10	J - Bacterial CueO	KYF89336.1	60/28.72	WP_094196715.1	90/24.31		0
11	K - SLAC-like (type B 2dMCO)	WP_093118615.1	38/31.45	WP_093118615.1	16/30.9		0
12	L - Bacterial MCO	ETZ43433.1	72/32.24	WP_041339184.1	70/32.73		0
13	M - Archaeal type A 2dMCO	WP_089821193.1	58/24.64	WP_089821193.1	94/24.52		0
14	N - Bacterial type B 2dMCO	OGG15364.1	58/31.72	WP_061018351.1	60/31.49		0
15	O - Archaeal and Bacterial type C 2dMCO	WP_037489230.1	66/28.08	WP_011634460.1	94/24.52		0
16	P - Ceruloplasmin	XP_019646485.1	37/29.05	XP_019646485.1	38/29.7		0
	LccED: https://lcced.biocatnet.de

## Sheet: TableS8 
	TableS8 Detection of NI65_00511 Polyphenol oxidase in in the genome of A. baumannii strains derived from NCBI database
	Query accession dot version	Subject accession dot version (database hit)	Perce of identical matches	Alignment length	Number of mismatches	Number of gap openings	Start of alignment in query	End of alignment in query	Start of alignment in subject (database hit)	End of alignment in subject (database hit)	Expectation value (E-value)	Bit score
1	3207	NI65_00511 Polyphenol oxidase	97.984	248	5	0	3217429	3218172	1	744	1.91e-168	586
2	5845	NI65_00511 Polyphenol oxidase	98.79	248	3	0	2306171	2305428	1	744	8.58e-171	593
3	6200	NI65_00511 Polyphenol oxidase	97.984	248	5	0	3036527	3035784	1	744	2.77e-169	588
4	6507	NI65_00511 Polyphenol oxidase	98.79	248	3	0	1519377	1518634	1	744	8.82e-171	593
5	7804	NI65_00511 Polyphenol oxidase	98.79	248	3	0	3571412	3570669	1	744	1.23e-170	593
6	7835	NI65_00511 Polyphenol oxidase	97.984	248	5	0	3116735	3115992	1	744	1.91e-168	586
7	7847	NI65_00511 Polyphenol oxidase	98.79	248	3	0	3736153	3735410	1	744	8.59e-171	593
8	9102	NI65_00511 Polyphenol oxidase	97.984	248	5	0	1276562	1275819	1	744	2.82e-169	588
9	9201	NI65_00511 Polyphenol oxidase	97.984	248	5	0	3572297	3573040	1	744	1.96e-168	586
10	10042	NI65_00511 Polyphenol oxidase	98.79	248	3	0	2998941	2998198	1	744	8.69e-171	593
11	10324	NI65_00511 Polyphenol oxidase	97.984	248	5	0	3143495	3144238	1	744	2.65e-169	588
12	09A16CRGN0014	NI65_00511 Polyphenol oxidase	98.79	248	3	0	3027047	3026304	1	744	8.5e-171	593
13	09A16CRGN003B	NI65_00511 Polyphenol oxidase	98.79	248	3	0	3026852	3026109	1	744	8.5e-171	593
14	10_3	NI65_00511 Polyphenol oxidase	97.177	248	7	0	2989655	2988912	1	744	3.43e-168	585
15	10_4	NI65_00511 Polyphenol oxidase	97.177	248	7	0	2995833	2995090	1	744	3.43e-168	585
16	11A1213CRGN008	NI65_00511 Polyphenol oxidase	98.79	248	3	0	3064949	3064206	1	744	8.5e-171	593
17	11A1213CRGN055	NI65_00511 Polyphenol oxidase	98.79	248	3	0	3054243	3053500	1	744	8.48e-171	593
18	11A1213CRGN064	NI65_00511 Polyphenol oxidase	98.79	248	3	0	3052997	3052254	1	744	8.48e-171	593
19	11A1314CRGN088	NI65_00511 Polyphenol oxidase	98.79	248	3	0	3054254	3053511	1	744	8.48e-171	593
20	11A1314CRGN089	NI65_00511 Polyphenol oxidase	98.79	248	3	0	3055225	3054482	1	744	8.48e-171	593
21	11A14CRGN003	NI65_00511 Polyphenol oxidase	98.79	248	3	0	3059495	3058752	1	744	8.49e-171	593
22	11W359501	NI65_00511 Polyphenol oxidase	97.984	248	5	0	3237806	3237063	1	744	2.93e-169	588
23	15A34	NI65_00511 Polyphenol oxidase	98.79	248	3	0	858622	859365	1	744	8.33e-171	593
24	15A5	NI65_00511 Polyphenol oxidase	98.79	248	3	0	1452908	1452165	1	744	8.55e-171	593
25	1656-2	NI65_00511 Polyphenol oxidase	98.79	248	3	0	919036	919779	1	744	8.49e-171	593
26	17-84	NI65_00511 Polyphenol oxidase	91.837	245	20	0	3706032	3705298	1	735	1.87e-160	559
27	2008S11-069	NI65_00511 Polyphenol oxidase	95.455	154	7	0	3027886	3028347	645	184	2.67e-163	372
28	29FS20	NI65_00511 Polyphenol oxidase	98.79	248	3	0	834895	835638	1	744	1.2e-170	593
29	31FS3-2	NI65_00511 Polyphenol oxidase	98.387	248	4	0	900718	901461	1	744	1.47e-169	589
30	36-1512	NI65_00511 Polyphenol oxidase	97.581	248	6	0	2170488	2171231	1	744	1.32e-168	586
31	39741/EH	NI65_00511 Polyphenol oxidase	100	248	0	0	3735404	3736147	1	744	5.02e-173	601
32	810CP	NI65_00511 Polyphenol oxidase	97.984	248	5	0	3263585	3262842	1	744	1.95e-168	586
33	A1	NI65_00511 Polyphenol oxidase	97.984	248	5	0	912722	913465	1	744	2.77e-169	588
34	A1296	NI65_00511 Polyphenol oxidase	98.79	248	3	0	838429	839172	1	744	1.09e-170	593
35	A1429	NI65_00511 Polyphenol oxidase	97.984	248	5	0	3094051	3093308	1	744	6.67e-168	584
36	A320(RUH134)	NI65_00511 Polyphenol oxidase	98.79	248	3	0	897918	898661	1	744	8.4e-171	593
37	A388	NI65_00511 Polyphenol oxidase	97.984	248	5	0	3156391	3155648	1	744	2.84e-169	588
38	A52	NI65_00511 Polyphenol oxidase	100	243	0	0	2970089	2969361	1	729	7.69e-170	590
39	A85	NI65_00511 Polyphenol oxidase	97.984	248	5	0	930332	931075	1	744	2.86e-169	588
40	AB0057	NI65_00511 Polyphenol oxidase	97.984	248	5	0	948661	949404	1	744	2.88e-169	588
41	AB030	NI65_00511 Polyphenol oxidase	97.984	248	5	0	3658830	3659573	1	744	2.07e-168	586
42	AB031	NI65_00511 Polyphenol oxidase	99.597	248	1	0	1287694	1288437	1	744	8.87e-172	597
43	AB042	NI65_00511 Polyphenol oxidase	100	243	0	0	2401628	2402356	1	729	7.97e-170	590
44	AB043	NI65_00511 Polyphenol oxidase	100	243	0	0	2401376	2402104	1	729	7.89e-170	590
45	Ab04-mff	NI65_00511 Polyphenol oxidase	97.984	248	5	0	3093470	3092727	1	744	2.79e-169	588
46	AB307-0294	NI65_00511 Polyphenol oxidase	97.984	248	5	0	2944013	2943270	1	744	2.67e-169	588
47	AB34299	NI65_00511 Polyphenol oxidase	98.79	248	3	0	881584	880841	1	744	8.37e-171	593
48	Ab4568	NI65_00511 Polyphenol oxidase	98.79	248	3	0	3121091	3120348	1	744	8.62e-171	593
49	Ab4653	NI65_00511 Polyphenol oxidase	98.79	248	3	0	3031286	3030543	1	744	8.43e-171	593
50	Ab4977	NI65_00511 Polyphenol oxidase	98.79	248	3	0	3087542	3086799	1	744	8.55e-171	593
51	AB5075-UW	NI65_00511 Polyphenol oxidase	97.984	248	5	0	3112763	3112020	1	744	2.82e-169	588
52	ab736	NI65_00511 Polyphenol oxidase	99.194	248	2	0	3115882	3115139	1	744	3.31e-171	595
53	Aba	NI65_00511 Polyphenol oxidase	98.79	248	3	0	3024946	3024203	1	744	8.43e-171	593
54	Ab-B004d-c	NI65_00511 Polyphenol oxidase	99.597	248	1	0	3204080	3203337	1	744	9.54e-172	597
55	Ab-C102	NI65_00511 Polyphenol oxidase	97.984	248	5	0	861501	862244	1	744	2.46e-168	585
56	Ab-C63	NI65_00511 Polyphenol oxidase	99.597	248	1	0	3012826	3012083	1	744	9.04e-172	597
57	AbCAN2	NI65_00511 Polyphenol oxidase	98.387	248	4	0	568966	569709	1	744	1.43e-169	589
58	ABCR01	NI65_00511 Polyphenol oxidase	98.79	248	3	0	88678	87935	1	744	8.68e-171	593
59	Ab-D10a-a	NI65_00511 Polyphenol oxidase	99.597	248	1	0	2158469	2159212	1	744	9.57e-172	597
60	ABF9692	NI65_00511 Polyphenol oxidase	97.984	248	5	0	885399	886142	1	744	2.74e-169	588
61	AbH12O-A2	NI65_00511 Polyphenol oxidase	97.984	248	5	0	835663	836406	1	744	1.85e-168	586
62	ABNIH28	NI65_00511 Polyphenol oxidase	97.581	248	6	0	3769075	3769818	1	744	1.31e-168	586
63	AbPK1	NI65_00511 Polyphenol oxidase	98.79	248	3	0	3148628	3147885	1	744	8.73e-171	593
64	ABUH763	NI65_00511 Polyphenol oxidase	98.79	248	3	0	3039806	3039063	1	744	8.47e-171	593
65	ABUH773	NI65_00511 Polyphenol oxidase	98.79	248	3	0	2987521	2986778	1	744	8.35e-171	593
66	ABUH793	NI65_00511 Polyphenol oxidase	98.79	248	3	0	706880	707623	1	744	8.44e-171	593
67	ABUH796	NI65_00511 Polyphenol oxidase	98.79	248	3	0	3036296	3035553	1	744	8.47e-171	593
68	AC29	NI65_00511 Polyphenol oxidase	98.79	248	3	0	1676999	1677742	1	744	8.3e-171	593
69	AC30	NI65_00511 Polyphenol oxidase	98.79	248	3	0	2695717	2696460	1	744	8.25e-171	593
70	ACICU	NI65_00511 Polyphenol oxidase	98.79	248	3	0	887976	888719	1	744	8.41e-171	593
71	ACN21	NI65_00511 Polyphenol oxidase	97.984	248	5	0	1127257	1126514	1	744	2.71e-169	588
72	AF-401	NI65_00511 Polyphenol oxidase	97.984	248	5	0	3419712	3418969	1	744	2.03e-168	586
73	AF-673	NI65_00511 Polyphenol oxidase	98.79	248	3	0	3074051	3073308	1	744	8.58e-171	593
74	AR_0052	NI65_00511 Polyphenol oxidase	99.177	243	2	0	2749681	2748953	1	729	3.67e-168	585
75	AR_0056	NI65_00511 Polyphenol oxidase	98.79	248	3	0	3434083	3434826	1	744	8.61e-171	593
76	AR_0063	NI65_00511 Polyphenol oxidase	97.984	248	5	0	1461870	1462613	1	744	1.92e-168	586
77	AR_0070	NI65_00511 Polyphenol oxidase	99.177	243	2	0	533781	534509	1	729	3.68e-168	585
78	AR_0078	NI65_00511 Polyphenol oxidase	97.984	248	5	0	1797904	1798647	1	744	2.54e-160	559
79	AR_0083	NI65_00511 Polyphenol oxidase	97.984	248	5	0	2129376	2128633	1	744	2.94e-169	588
80	AR_0088	NI65_00511 Polyphenol oxidase	98.79	248	3	0	913443	914186	1	744	1.2e-170	593
81	AR_0101	NI65_00511 Polyphenol oxidase	97.984	248	5	0	2112061	2112804	1	744	2.02e-168	586
82	AR_0102	NI65_00511 Polyphenol oxidase	98.79	248	3	0	3941456	3940713	1	744	8.5e-171	593
83	ATCC 17978	NI65_00511 Polyphenol oxidase	100	243	0	0	861933	862661	1	729	7.97e-170	590
84	ATCC 19606	NI65_00511 Polyphenol oxidase	99.194	248	2	0	2186074	2186817	1	744	3.31e-171	595
85	ATCC BAA1605	NI65_00511 Polyphenol oxidase	97.984	248	5	0	1163521	1162778	1	744	2.86e-169	588
86	ATCC BAA-1790	NI65_00511 Polyphenol oxidase	98.79	248	3	0	3092484	3091741	1	744	8.54e-171	593
87	AYE	NI65_00511 Polyphenol oxidase	97.984	248	5	0	3000849	3000106	1	744	2.79e-169	588
88	AYP-A2	NI65_00511 Polyphenol oxidase	98.79	248	3	0	876707	877450	1	744	8.6e-171	593
89	B8300	NI65_00511 Polyphenol oxidase	97.984	248	5	0	651077	650334	1	744	2.51e-168	585
90	B8342	NI65_00511 Polyphenol oxidase	98.79	248	3	0	2390713	2391456	1	744	1.17e-170	593
91	B9	NI65_00511 Polyphenol oxidase	98.79	248	3	0	2873548	2872805	1	744	8.14e-171	593
92	BAL062	NI65_00511 Polyphenol oxidase	98.79	248	3	0	3156950	3156207	1	744	8.71e-171	593
93	BJAB07104	NI65_00511 Polyphenol oxidase	98.79	248	3	0	930170	930913	1	744	8.52e-171	593
94	BJAB0715	NI65_00511 Polyphenol oxidase	97.984	248	5	0	910265	911008	1	744	2.84e-169	588
95	BJAB0868	NI65_00511 Polyphenol oxidase	98.79	248	3	0	925889	926632	1	744	8.42e-171	593
96	C25	NI65_00511 Polyphenol oxidase	98.79	248	3	0	1629068	1628325	1	744	8.51e-171	593
97	CA-17	NI65_00511 Polyphenol oxidase	99.597	248	1	0	2701855	2702598	1	744	8.68e-172	597
98	CAM180-1	NI65_00511 Polyphenol oxidase	97.581	248	6	0	859394	860137	1	744	1.32e-168	586
99	CBA7	NI65_00511 Polyphenol oxidase	98.79	248	3	0	3568334	3567591	1	744	8.61e-171	593
100	CIAT758	NI65_00511 Polyphenol oxidase	97.984	248	5	0	2601050	2600307	1	744	2.85e-169	588
101	CIP70.10	NI65_00511 Polyphenol oxidase	99.597	248	1	0	866880	867623	1	744	9.16e-172	597
102	CMC-CR-MDR-Ab4	NI65_00511 Polyphenol oxidase	98.79	248	3	0	3066208	3065465	1	744	8.56e-171	593
103	CMC-CR-MDR-Ab66	NI65_00511 Polyphenol oxidase	98.79	248	3	0	3064497	3063754	1	744	8.6e-171	593
104	CMC-MDR-Ab59	NI65_00511 Polyphenol oxidase	98.79	248	3	0	3058230	3057487	1	744	8.54e-171	593
105	CUVET-MIC596	NI65_00511 Polyphenol oxidase	98.79	248	3	0	3134915	3134172	1	744	8.62e-171	593
106	D1279779	NI65_00511 Polyphenol oxidase	98.79	248	3	0	884601	885344	1	744	2.07e-170	592
107	D36	NI65_00511 Polyphenol oxidase	97.984	248	5	0	3204571	3203828	1	744	2.88e-169	588
108	DA33098	NI65_00511 Polyphenol oxidase	98.79	248	3	0	1787691	1786948	1	744	8.57e-171	593
109	DA33382	NI65_00511 Polyphenol oxidase	97.984	248	5	0	3703448	3704191	1	744	2.8e-169	588
110	DS002	NI65_00511 Polyphenol oxidase	98.396	187	3	0	1732019	1732579	1	561	1.15e-162	449
111	DSM30011	NI65_00511 Polyphenol oxidase	98.79	248	3	0	233101	232358	1	744	1.19e-171	593
112	DT01139C	NI65_00511 Polyphenol oxidase	97.581	248	6	0	2849311	2848568	1	744	1.28e-168	586
113	DT0544C	NI65_00511 Polyphenol oxidase	100	243	0	0	3056351	3055623	1	729	7.79e-170	590
114	DT-Ab003	NI65_00511 Polyphenol oxidase	98.79	248	3	0	3129883	3129140	1	744	8.65e-171	593
115	DT-Ab007	NI65_00511 Polyphenol oxidase	98.79	248	3	0	3074963	3074220	1	744	8.53e-171	593
116	DT-Ab020	NI65_00511 Polyphenol oxidase	98.79	248	3	0	3181117	3180374	1	744	8.76e-171	593
117	DT-Ab022	NI65_00511 Polyphenol oxidase	98.79	248	3	0	3153316	3152573	1	744	8.7e-171	593
118	DT-Ab057	NI65_00511 Polyphenol oxidase	98.79	248	3	0	3111962	3111219	1	744	8.62e-171	593
119	DU202	NI65_00511 Polyphenol oxidase	98.79	248	3	0	908849	909592	1	744	9e-171	593
120	E-011922	NI65_00511 Polyphenol oxidase	98.387	248	4	0	3036764	3036021	1	744	2.82e-169	588
121	E-072658	NI65_00511 Polyphenol oxidase	97.581	248	6	0	2599507	2598764	1	744	1.21e-168	586
122	E47	NI65_00511 Polyphenol oxidase	98.79	248	3	0	1129909	1130652	1	744	1.13e-170	593
123	FDAARGOS_533	NI65_00511 Polyphenol oxidase	97.984	248	5	0	289462	290205	1	744	6.95e-169	587
124	FDAARGOS_540	NI65_00511 Polyphenol oxidase	100	248	0	0	1662384	1663127	1	744	5.09e-173	601
125	HRAB-85	NI65_00511 Polyphenol oxidase	98.79	248	3	0	3139677	3138934	1	744	8.66e-171	593
126	HWBA8	NI65_00511 Polyphenol oxidase	98.79	248	3	0	2541952	2542695	1	744	1.21e-170	593
127	IOMTU433	NI65_00511 Polyphenol oxidase	99.194	248	2	0	3134763	3134020	1	744	3.32e-171	595
128	J9	NI65_00511 Polyphenol oxidase	99.194	248	2	0	914501	915244	1	744	4.69e-172	598
129	JBA13	NI65_00511 Polyphenol oxidase	98.79	248	3	0	2574078	2573335	1	744	8.56e-171	593
130	K09-14	NI65_00511 Polyphenol oxidase	98.79	248	3	0	3114393	3113650	1	744	2.22e-170	592
131	KAB01	NI65_00511 Polyphenol oxidase	98.79	248	3	0	902424	903167	1	744	8.54e-171	593
132	KAB02	NI65_00511 Polyphenol oxidase	98.79	248	3	0	898256	898999	1	744	8.63e-171	593
133	KAB03	NI65_00511 Polyphenol oxidase	98.79	248	3	0	929215	929958	1	744	8.58e-171	593
134	KAB04	NI65_00511 Polyphenol oxidase	98.79	248	3	0	3113900	3113157	1	744	8.63e-171	593
135	KAB05	NI65_00511 Polyphenol oxidase	98.79	248	3	0	908224	908967	1	744	8.55e-171	593
136	KAB06	NI65_00511 Polyphenol oxidase	98.79	248	3	0	900308	901051	1	744	8.55e-171	593
137	KAB07	NI65_00511 Polyphenol oxidase	98.79	248	3	0	894995	895738	1	744	8.58e-171	593
138	KAB08	NI65_00511 Polyphenol oxidase	98.79	248	3	0	897587	898330	1	744	8.56e-171	593
139	KBN10P02143	NI65_00511 Polyphenol oxidase	98.79	248	3	0	3200453	3199710	1	744	8.81e-171	593
140	LAC-4	NI65_00511 Polyphenol oxidase	97.984	248	5	0	3129854	3129111	1	744	2.8e-169	588
141	LEV1449/17Ec	NI65_00511 Polyphenol oxidase	100	248	0	0	3303598	3302855	1	744	4.96e-173	601
142	MDR-CQ	NI65_00511 Polyphenol oxidase	98.79	248	3	0	872320	873063	1	744	8.46e-171	593
143	MDR-TJ	NI65_00511 Polyphenol oxidase	98.79	248	3	0	3049703	3048960	1	744	8.54e-171	593
144	MDR-UNC	NI65_00511 Polyphenol oxidase	98.79	248	3	0	2977928	2978671	1	744	8.48e-171	593
145	MDR-ZJ06	NI65_00511 Polyphenol oxidase	98.79	248	3	0	2154317	2155060	1	744	8.67e-171	593
146	MRSN15313	NI65_00511 Polyphenol oxidase	97.984	248	5	0	3369278	3368535	1	744	2e-168	586
147	MS14413	NI65_00511 Polyphenol oxidase	98.79	248	3	0	2778120	2778863	1	744	8.8e-171	593
148	N13-03449	NI65_00511 Polyphenol oxidase	98.79	248	3	0	3055223	3054480	1	744	8.48e-171	593
149	NCGM237	NI65_00511 Polyphenol oxidase	98.79	248	3	0	3124590	3123847	1	744	8.67e-171	593
150	NCIMB8209	NI65_00511 Polyphenol oxidase	100	248	0	0	858662	859405	1	744	5.02e-173	601
151	NCTC13421	NI65_00511 Polyphenol oxidase	97.984	248	5	0	3113388	3112645	1	744	2.87e-169	588
152	NCTC7364	NI65_00511 Polyphenol oxidase	99.194	248	2	0	911177	911920	1	744	4.54e-171	594
153	ORAB01	NI65_00511 Polyphenol oxidase	98.79	248	3	0	3089601	3088858	1	744	8.56e-171	593
154	P7774	NI65_00511 Polyphenol oxidase	98.79	248	3	0	2031760	2032503	1	744	1.23e-170	593
155	PB364	NI65_00511 Polyphenol oxidase	98.79	248	3	0	3120943	3120200	1	744	8.65e-171	593
156	PG20180064	NI65_00511 Polyphenol oxidase	98.387	248	4	0	1625298	1626041	1	744	1.44e-169	589
157	PM1912235	NI65_00511 Polyphenol oxidase	98.79	248	3	0	3036854	3036111	1	744	8.46e-171	593
158	PM192696	NI65_00511 Polyphenol oxidase	98.79	248	3	0	3052275	3051532	1	744	8.55e-171	593
159	PM193665	NI65_00511 Polyphenol oxidase	97.984	248	5	0	1906509	1905766	1	744	2.8e-169	588
160	PM194188	NI65_00511 Polyphenol oxidase	97.984	248	5	0	3170093	3169350	1	744	2.84e-169	588
161	PM194229	NI65_00511 Polyphenol oxidase	97.984	248	5	0	3066897	3066154	1	744	2.76e-169	588
162	R2090	NI65_00511 Polyphenol oxidase	98.79	248	3	0	2917182	2916439	1	744	2.13e-170	592
163	R2091	NI65_00511 Polyphenol oxidase	99.597	248	1	0	866844	867587	1	744	9.19e-172	597
164	SAA14	NI65_00511 Polyphenol oxidase	98.79	248	3	0	3159897	3159154	1	744	8.56e-171	593
165	SDF	NI65_00511 Polyphenol oxidase	98.79	248	3	0	2400920	2400177	1	744	3.63e-170	591
166	SMC_Paed_Ab_BL01	NI65_00511 Polyphenol oxidase	98.79	248	3	0	2966279	2967022	1	744	8.58e-171	593
167	SP304	NI65_00511 Polyphenol oxidase	98.79	248	3	0	1420650	1421393	1	744	2.1e-170	592
168	SSA12	NI65_00511 Polyphenol oxidase	98.79	248	3	0	1363219	1362476	1	744	8.58e-171	593
169	SSA6	NI65_00511 Polyphenol oxidase	98.79	248	3	0	2032621	2033364	1	744	8.37e-171	593
170	SSMA17	NI65_00511 Polyphenol oxidase	98.79	248	3	0	1532143	1531400	1	744	8.47e-171	593
171	TCDC-AB0715	NI65_00511 Polyphenol oxidase	98.79	248	3	0	921881	922624	1	744	8.92e-171	593
172	TG22182	NI65_00511 Polyphenol oxidase	98.79	248	3	0	3069978	3069235	1	744	8.57e-171	593
173	TG22627	NI65_00511 Polyphenol oxidase	98.79	248	3	0	3009949	3009206	1	744	8.44e-171	593
174	TG22653	NI65_00511 Polyphenol oxidase	98.79	248	3	0	3006825	3006082	1	744	8.38e-171	593
175	TG29392	NI65_00511 Polyphenol oxidase	97.581	248	6	0	3103000	3102257	1	744	1e-168	587
176	TG31302	NI65_00511 Polyphenol oxidase	97.581	248	6	0	3183966	3183223	1	744	1.02e-168	587
177	TG31986	NI65_00511 Polyphenol oxidase	97.581	248	6	0	3187011	3186268	1	744	1.02e-168	587
178	TP1	NI65_00511 Polyphenol oxidase	98.79	248	3	0	3010407	3009664	1	744	8.33e-171	593
179	TYTH-1	NI65_00511 Polyphenol oxidase	98.79	248	3	0	1139251	1139994	1	744	8.53e-171	593
180	USA15	NI65_00511 Polyphenol oxidase	97.984	248	5	0	1163646	1164389	1	744	2.79e-169	588
181	USA2	NI65_00511 Polyphenol oxidase	98.79	248	3	0	3861931	3862674	1	744	8.43e-171	593
182	VB11737	NI65_00511 Polyphenol oxidase	98.79	248	3	0	649925	650668	1	744	8.58e-171	593
183	VB1190	NI65_00511 Polyphenol oxidase	98.79	248	3	0	444547	443804	1	744	1.45e-171	593
184	VB16141	NI65_00511 Polyphenol oxidase	99.194	248	2	0	634615	635358	1	744	3.39e-171	595
185	VB2107	NI65_00511 Polyphenol oxidase	98.79	248	3	0	3112784	3112041	1	744	8.62e-171	593
186	VB2139	NI65_00511 Polyphenol oxidase	98.79	248	3	0	3070855	3070112	1	744	8.62e-171	593
187	VB2181	NI65_00511 Polyphenol oxidase	98.79	248	3	0	3054523	3053780	1	744	8.5e-171	593
188	VB2200	NI65_00511 Polyphenol oxidase	98.79	248	3	0	3070738	3069995	1	744	8.62e-171	593
189	VB23193	NI65_00511 Polyphenol oxidase	98.79	248	3	0	383419	382676	1	744	9.04e-171	593
190	VB2486	NI65_00511 Polyphenol oxidase	97.984	248	5	0	3247052	3246309	1	744	2.93e-169	588
191	VB31459	NI65_00511 Polyphenol oxidase	0	-	-	-	-	-	-	-	-	-
192	VB33071	NI65_00511 Polyphenol oxidase	98.79	248	3	0	1195691	1196434	1	744	8.57e-171	593
193	VB35179	NI65_00511 Polyphenol oxidase	97.581	248	6	0	2425245	2424502	1	744	5.09e-168	584
194	VB35435	NI65_00511 Polyphenol oxidase	97.984	248	5	0	2151438	2152181	1	744	2.84e-169	588
195	VB35575	NI65_00511 Polyphenol oxidase	98.79	248	3	0	2966547	2965804	1	744	8.69e-171	593
196	VB473	NI65_00511 Polyphenol oxidase	98.79	248	3	0	955565	956308	1	744	8.51e-171	593
197	VB7036	NI65_00511 Polyphenol oxidase	98.79	248	3	0	3100639	3099896	1	744	8.73e-171	593
198	VB723	NI65_00511 Polyphenol oxidase	98.79	248	3	0	3003470	3002727	1	744	8.45e-171	593
199	VB82	NI65_00511 Polyphenol oxidase	98.79	248	3	0	442317	443060	1	744	1.25e-170	593
200	VB958	NI65_00511 Polyphenol oxidase	98.79	248	3	0	2002646	2001903	1	744	6.38e-171	593
201	WCHAB005078	NI65_00511 Polyphenol oxidase	97.984	248	5	0	829799	830542	1	744	2.83e-169	588
202	WCHAB005133	NI65_00511 Polyphenol oxidase	98.79	248	3	0	2985778	2985035	1	744	8.39e-171	593
203	WKA02	NI65_00511 Polyphenol oxidase	97.984	248	5	0	1662957	1662214	1	744	2.74e-169	588
204	WP4-W18-ESBL-11	NI65_00511 Polyphenol oxidase	98.79	248	3	0	885299	886042	1	744	1.17e-170	593
205	WP8-W18-ESBL-11	NI65_00511 Polyphenol oxidase	100	243	0	0	2869717	2868989	1	729	7.42e-170	590
206	XDR-BJ83	NI65_00511 Polyphenol oxidase	98.79	248	3	0	3067451	3066708	1	744	8.64e-171	593
207	XH386	NI65_00511 Polyphenol oxidase	98.79	248	3	0	3182633	3181890	1	744	8.81e-171	593
208	XH731	NI65_00511 Polyphenol oxidase	98.79	248	3	0	3026563	3025820	1	744	8.43e-171	593
209	XH856	NI65_00511 Polyphenol oxidase	98.79	248	3	0	3062658	3061915	1	744	8.42e-171	593
210	XH857	NI65_00511 Polyphenol oxidase	98.79	248	3	0	861391	862134	1	744	8.36e-171	593
211	XH858	NI65_00511 Polyphenol oxidase	97.984	248	5	0	912788	913531	1	744	2.96e-169	588
212	XH859	NI65_00511 Polyphenol oxidase	98.79	248	3	0	737738	738481	1	744	8.57e-171	593
213	XH860	NI65_00511 Polyphenol oxidase	98.79	248	3	0	2939275	2938532	1	744	8.29e-171	593
214	XH906	NI65_00511 Polyphenol oxidase	98.79	248	3	0	3009903	3009160	1	744	8.38e-171	593
215	XL380	NI65_00511 Polyphenol oxidase	99.585	241	1	0	804713	805435	1	723	6.47e-168	584
216	YU-R612	NI65_00511 Polyphenol oxidase	98.79	248	3	0	568031	568774	1	744	8.78e-171	593
217	ZW85-1	NI65_00511 Polyphenol oxidase	99.194	248	2	0	2927538	2926795	1	744	2.28e-171	595
Citations
Altschul, S. (1997). Gapped BLAST and PSI-BLAST: a new generation of protein database search programs. Nucleic Acids Research, 25(17), 3389–3402. https://doi.org/10.1093/nar/25.17.3389
Camacho, C., Coulouris, G., Avagyan, V., Ning, Papadopoulos, J., Bealer, K., & Madden, T. L. (2009). BLAST\mathplus: architecture and applications. BMC Bioinformatics, 10(1), 421. https://doi.org/10.1186/1471-2105-10-421
Cock, P. J. A., Chilton, J. M., Grüning, B., Johnson, J. E., & Soranzo, N. (2015). NCBI BLAST\mathplus integrated into Galaxy. GigaScience, 4(1). https://doi.org/10.1186/s13742-015-0080-7

## Sheet: TableS9
Table S9 Conserved cupredoxin (cyan) laccase domains identified Among Acinetobacter spp. and detection of NI65_00511 Polyphenol oxidase in in the genome of Acinetobacter spp. derived from NCBI database
No.	Accession no.	Organism	Locus tag	Protein id	Region	Amino	Region_name	Product	Collection date	Identify conserved domain
1	CP017938.1	A. pittii strain YMC2010/8/T346	BMU11_08405	AQV15575	32..243	245 aa (738 bp)	Cu-oxidase_4	hypothetical protein	2010	Cu-oxidase_4
2	CP019041.1	A. junii strain 65	BVL33_05870	APU48058	33..243	246 aa (741 bp)	Cu-oxidase_4	hypothetical protein	1991	Cu-oxidase_4
3	CP016896.1	A. soli strain GFJ2	BEN76_00570	APV34592.1	32..243	246 aa (741 bp)	Cu-oxidase_4	hypothetical protein	2011	Cu-oxidase_4
4	CP009256.1	A. baumannii strain AB031	IX88_06195	AIL74780.1	33..243	245 aa (738 bp)	Cu-oxidase_4	hypothetical protein	2010	Cu-oxidase_4
5	CP033557.1	A. nosocomialis strain 2012C01-137	DKE48_014495	AZC08287.1	33..243	245 aa (738 bp)	Cu-oxidase_4	peptidoglycan editing factor PgeF	2012	Cu-oxidase_4
6	CP020000.1	A. calcoaceticus strain CA16	BUM88_04000	AQZ80840.1	32..243	245 aa (738 bp)	Cu-oxidase_4	hypothetical protein	2015	Cu-oxidase_4
7	CP002080.1	A. oleivorans DR1	AOLE_15480	ADI91983.1	32..243	245 aa (738 bp)	Cu-oxidase_4	hypothetical protein	2010	Cu-oxidase_4
8	CP020015.1	A. lactucae strain OTEC-02	OTEC02_14730	ARD29921.1	32..243	245 aa (738 bp)	Cu-oxidase_4	hypothetical protein	2005	Cu-oxidase_4
9	CP018259.1	A. bereziniae strain XH901	BSR55_05155	ATZ62776.1	32..243	247 aa (744 bp)	Cu-oxidase_4	hypothetical protein	2016	Cu-oxidase_4
10	CP033133.1	A. wuhouensis strain WCHAW010062	CDG68_07770	AYO53546.1	32..243	250 aa (753 bp)	Cu-oxidase_4	peptidoglycan editing factor PgeF	2015	Cu-oxidase_4
11	CP018260.1	A. haemolyticus strain XH900	BSR56_04430	ATZ66674.1	32..243	246 aa (741 bp)	Cu-oxidase_4	hypothetical protein	2016	Cu-oxidase_4
12	CP029397.1	A. defluvii strain WCHA30	DJ533_06625	AWL28266.1	32..243	246 aa (741 bp)	Cu-oxidase_4	peptidoglycan editing factor PgeF	2015	Cu-oxidase_4
13	CP025618.2	A. schindleri strain SGAir0122	C0119_02790	AWD69298.1	32..243	246 aa (741 bp)	Cu-oxidase_4	peptidoglycan editing factor PgeF	2014	Cu-oxidase_4
14	CP019143.1	A. lwoffii strain ZS207	BVG18_10040	AUC07196.1	32..243	246 aa (741 bp)	Cu-oxidase_4	peptidoglycan editing factor PgeF	2012	Cu-oxidase_4
15	CP030031.1	A. radioresistens strain LH6	DOM24_03410	AWV85674.1	32..242	248 aa (747 bp)	Cu-oxidase_4	peptidoglycan editing factor PgeF	2017	Cu-oxidase_4
16	CP061687.1	A. seifertii strain AS4	IC763_15645	QNY26822.1	33..243	245 aa (738 bp)	Cu-oxidase_4	peptidoglycan editing factor PgeF	2010/2017	Cu-oxidase_4

[truncated: 1 more sheets: TableS10-Catabolic gene]
